# Supplementary material for: Loop engineering of AtCas9 for effective and broad genome editing
Source: Cell Insight. 2025 Oct 22;4(6):100286. doi: 10.1016/j.cellin.2025.100286 (PMC12634846; doi:10.1016/j.cellin.2025.100286)
Supplement: Multimedia component 1 [file mmc1.xlsx]

## Sheet: Sheet1
Table S1. RNA and DNA used in this study. Related to Figure 1-6 and Figure S1-5.
§ Spacer and complementary target strand sequences are shown in red. T7promoter sequence of IVT template are marked in blue.
Name	Sequence (5’ to 3’) §	Related to
AtCas9 sgRNA 203-scaffold	GUCAUAGUUCCCUCACAAGCCUGAAAAGGCUUGCGAGGUUGCUAUGAUAAGGCCGAGCAACAGGCUCGUGCCGCAAAGCACUGACCCGCAUUCCAAUGAAUGCGGGUCAUCUACUUUUU	Standard At sgRNA scaffold was used unless otherwise indicated.
C-myc-41g	TTAATACCCTTCTTTCCTCCAC	Fig. 1B-D, 1F
CTNNB1-10g	CGACTGGTCCACTTACCTCTCA	Fig. 1B-D, 1F
VEGFA-11g	GCGCTTTGTCACATTCCACCGA	Fig. 1B-D, 1F
C-myc-6g	CCCTATCTACACTAACATCCCA	Fig. 1C
CTNNB1-6g	ACTCTCATTGAGAAGATACTGA	Fig. 1C
VEGFA-1g	CGCTTTGTCACATTCCACCGAA	Fig. 1C
CD123-1g	GCGTCTTTAACACACTCGATAT	Fig. 1E
CD123-2g	GATATCGGTCACATTTCTGTTA	Fig. 1E, 1F
C-myc-2g	CTGCGCGCCCACCGCCACGCCA	Fig. 1E
C-myc-37g	CCTTTCCCCAGCCTTAGCGAG	Fig. 1E, 1F
C-myc-4g	GAACAGCTGCCCTCCACACCG	Fig. 1E
C-myc-62g	CCTTCTTTCCTCCACTCTCCCT	Fig. 1E
CTNNB1-7g	ATAAATAGTCTGTTAGAGAAGG	Fig. 1E
EMX1-1g	CTGTACCAACATACATGCCCCT	Fig. 1E
EMX1-6g	ATAAAGACAAACACAGAGCACT	Fig. 1E
HBG-1g	TGCATTGAGATAGTGTGGGGAA	Fig. 1E
HBG-2g	TCCCTAGCCAGCCGCCGGCCCC	Fig. 1E
RUNX1-6g	CGCCCGATCTGTTTCGATCTGC	Fig. 1E
RUNX1-7g	TTCGATCTGCGCCGCGGAGCC	Fig. 1E
RUNX1-9g	ACATCCTGCCACGCACACTGC	Fig. 1E, 1F
RUNX1-12g	ACGCACATCCTGCCACGCACA	Fig. 1E
VEGFA-2g	ACTTTCGGTGGAATGTGACAA	Fig. 1E, 1F
VEGFA-5g	GGTGACAGTGTGCTTCCCTTCC	Fig. 1E
VEGFA-15g	GAAAGTCCCGACTTGGTGACAG	Fig. 1E,, 1F
Spacer-21a	AAATGCCTTCGATTTTACCCCAACGAATAA	Fig. 2A, 2B
CTNNB1-10g	CGACTGGTCCACTTACCTCTCA	Fig. 2A, S2A
VEGFA-11g	GCGCTTTGTCACATTCCACCGA	Fig. 2A, S2A
C-myc-41g	TTAATACCCTTCTTTCCTCCAC	Fig. 2D, 2E, S2A
IVT Template for AtCas9 Spacer-21a WT-scaffold-sgRNA	AAGCTAATACGACTCACTATAGGAAATGCCTTCGATTTTACCCCAACGAATAAGTCATAGTTCCCTCACAAGCCTCGATGTGGTATGATGAAAATCATACCACATCAAGGCTTGCGAGGTTGCTATGATAAGGCAACAGGCCGCAAAGCACTGACCCGCATTCCAATGAATGCGGGTCATCTACTTTTT	Fig. S1A, 2A, 2B, S2B
IVT Template for AtCas9 C-myc-41g WT-crRNA	AAGCTAATACGACTCACTATAGGTTAATACCCTTCTTTCCTCCACGTCATAGTTCCCTCACAAGCCTCGATGTGGTATGATTTTT	Fig. 2D, S2C
AtCas9 WT tracrRNA	5'-FAM-AUCAUACCACAUCAAGGCUUGCGAGGUUGCUAUGAUAAGGCAACAGGCCGCAAAGCACUGACCCGCAUUCCAAUGAAUGCGGGUCAUCUACUUUUU-3'	Fig. 2D, S2C
IVT Template for AtCas9 C-myc-41g 203-scaffold-sgRNA	AAGCTAATACGACTCACTATAGGTTAATACCCTTCTTTCCTCCACGTCATAGTTCCCTCACAAGCCTGAAAAGGCTTGCGAGGTTGCTATGATAAGGCCGAGCAACAGGCTCGTGCCGCAAAGCACTGACCCGCATTCCAATGAATGCGGGTCATCTACTTTTT	Fig. 2E, S2A, S2D
IVT Template for AtCas9 CTNNB1-10g 203-scaffold-sgRNA	AAGCTAATACGACTCACTATAGGCGACTGGTCCACTTACCTATCAGTCATAGTTCCCTCACAAGCCTGAAAAGGCTTGCGAGGTTGCTATGATAAGGCCGAGCAACAGGCTCGTGCCGCAAAGCACTGACCCGCATTCCAATGAATGCGGGTCATCTACTTTTT	Fig. S2A
IVT Template for AtCas9 VEGFA-11g 203-scaffold-sgRNA	AAGCTAATACGACTCACTATAGGGCGCTTTGTCACATTCCACCGAGTCATAGTTCCCTCACAAGCCTGAAAAGGCTTGCGAGGTTGCTATGATAAGGCCGAGCAACAGGCTCGTGCCGCAAAGCACTGACCCGCATTCCAATGAATGCGGGTCATCTACTTTTT	Fig. S2A
DNA substrate C-myc-41g-TS-FAM	5'-FAM-AAGAGTCCCAGGGAGAGTGGAGGAAAGAAGGGTATTAATGGGCG-3'	Fig. 2E, S2D
DNA substrate C-myc-41g-NTS	5'-CGCCCATTAATACCCTTCTTTCCTCCACTCTCCCTGGGACTCTT-3'	Fig. 2E, S2D
C-myc-41g	TTAATACCCTTCTTTCCTCCAC	Fig. 4B
CTNNB1-10g	CGACTGGTCCACTTACCTCTCA	Fig. 4B
CD123-1g	GCGTCTTTAACACACTCGATAT	Fig. 4D
CD123-2g	GATATCGGTCACATTTCTGTTA	Fig. 4D
C-myc-2g	CTGCGCGCCCACCGCCACGCCA	Fig. 4D
C-myc-37g	CCTTTCCCCAGCCTTAGCGAG	Fig. 4D
C-myc-4g	GAACAGCTGCCCTCCACACCG	Fig. 4D
C-myc-62g	CCTTCTTTCCTCCACTCTCCCT	Fig. 4D
CTNNB1-7g	ATAAATAGTCTGTTAGAGAAGG	Fig. 4D
EMX1-1g	CTGTACCAACATACATGCCCCT	Fig. 4D
EMX1-6g	ATAAAGACAAACACAGAGCACT	Fig. 4D
HBG-1g	TGCATTGAGATAGTGTGGGGAA	Fig. 4D
HBG-2g	TCCCTAGCCAGCCGCCGGCCCC	Fig. 4D
RUNX1-6g	CGCCCGATCTGTTTCGATCTGC	Fig. 4D
RUNX1-7g	TTCGATCTGCGCCGCGGAGCC	Fig. 4D
RUNX1-12g	ACGCACATCCTGCCACGCACA	Fig. 4D
VEGFA-2g	ACTTTCGGTGGAATGTGACAA	Fig. 4D
VEGFA-5g	GGTGACAGTGTGCTTCCCTTCC	Fig. 4D
EGFP-17g	ACTGCACGCCGTAGGTCAGGGT	Fig. S4A
EGFP-3g	CGTGCAGCTCGCCGACCACTA	Fig. S4A
EMX1-1g	CTGTACCAACATACATGCCCCT	Fig. S4A
CTNNB1-7g	ATAAATAGTCTGTTAGAGAAGG	Fig. S4A
C-myc-6g	CCCTATCTACACTAACATCCCA	Fig. S4B
VEGFA-1g	CGCTTTGTCACATTCCACCGAA	Fig. S4C
VEGFA-11g	GCGCTTTGTCACATTCCACCGA	Fig. S4C
C-myc-41g	TTAATACCCTTCTTTCCTCCAC	Fig. 5A, 5B
C-myc-37g	CCTTTCCCCAGCCTTAGCGAG	Fig. 5B
VEGFA-2g	ACTTTCGGTGGAATGTGACAA	Fig. 5B
VEGFA-11g	GCGCTTTGTCACATTCCACCGA	Fig. 5B
RUNX1-10g	CGGGCGGCTCGGGTTACACACG	Fig. 5B
RUNX1-12g	ACGCACATCCTGCCACGCACA	Fig. 5B
C-myc-4g	CTGCGCGCCCACCGCCACGCCA	Fig. 5C, S5A
C-myc-6g	CCCTATCTACACTAACATCCCA	Fig. 5C, S5A
C-myc-8g	GCGCGTAGTTAATTCATGCGG	Fig. 5C, S5A
RUNX1-9g	ACATCCTGCCACGCACACTGC	Fig. 5C, S5A
VEGFA-2g	ACTTTCGGTGGAATGTGACAA	Fig. 5C, S5A
VEGFA-5g	GGTGACAGTGTGCTTCCCTTCC	Fig. 5C, S5A
VEGFA-9g	CTCTTCAAATCCTCCCTTGACC	Fig. 5C, S5A
C-myc-2g	CTGCGCGCCCACCGCCACGCCA	Fig. 5C, S5A
RUNX1-1g	TCCTGCCACGCACACTGCCACG	Fig. 5C, S5A
RUNX1-6g	CGCCCGATCTGTTTCGATCTGC	Fig. 5C, S5A
RUNX1-10g	CGGGCGGCTCGGGTTACACACG	Fig. 5C, S5A
VEGFA-4g	CACTGTCAGAAGTCGTGGCGCG	Fig. 5C, S5A
C-myc-61g	CCTCGCTAAGGCTGGGGAAAGG	Fig. 5C, S5A
C-myc-62g	CCTTCTTTCCTCCACTCTCCCT	Fig. 5C, S5A
C-myc-T-5	ATGCCTCTATCATTCCTCCCTA	Fig. 5C, S5A
VEGFA-T-6	AGTCCCGACTTGGTGACAGTGT	Fig. 5C, S5A
VEGFA-15g	GAAAGTCCCGACTTGGTGACAG	Fig. 5C, S5A
CTNNB1-C-1	ACTGGTCCACTTACCTATCACA	Fig. 5C, S5A
C-myc-C-3	CTTATGCCTCTATCATTCCTCC	Fig. 5C, S5A
C-myc-C-4	ACGCGCGCCCATTAATACCCTT	Fig. 5C, S5A
VEGFA-C-5	TCCCGACTTGGTGACAGTGTGC	Fig. 5C, S5A
VEGFA-C-6	TTGGTGACAGTGTGCTTCCCTT	Fig. 5C, S5A
C-myc-37g	CCTTTCCCCAGCCTTAGCGAG	Fig. 5C, S5A
C-myc-41g	TTAATACCCTTCTTTCCTCCAC	Fig. 5C, S5A
VEGFA-11g	GCGCTTTGTCACATTCCACCGA	Fig. 5C, S5A
RUNX1-11g	CATCCTGCCACGCACACTGCCA	Fig. 5C, S5A
RUNX1-12g	ACGCACATCCTGCCACGCACA	Fig. 5C, S5A
C-myc-G-2	TAATACCCTTCTTTCCTCCACT	Fig. 5C, S5A
VEGFA-G-4	ACTTGGTGACAGTGTGCTTCCC	Fig. 5C, S5A
C-myc-2g	CTGCGCGCCCACCGCCACGCCA	Fig. 5F
C-myc-4g	GAACAGCTGCCCTCCACACCG	Fig. 5E, 5F
C-myc-6g	CCCTATCTACACTAACATCCCA	Fig. 5E, 5F
C-myc-8g	GCGCGTAGTTAATTCATGCGG	Fig. 5E, 5F
C-myc-37g	CCTTTCCCCAGCCTTAGCGAG	Fig. 5E, 5F
C-myc-41g	TTAATACCCTTCTTTCCTCCAC	Fig. 5E, 5F
C-myc-61g	CCTCGCTAAGGCTGGGGAAAGG	Fig. 5F
RUNX1-1g	TCCTGCCACGCACACTGCCACG	Fig. 5F
RUNX1-4g	ACGCAACTTCACGGCTCGCCTC	Fig. 5F
RUNX1-9g	ACATCCTGCCACGCACACTGC	Fig. 5E, 5F
RUNX1-10g	CGGGCGGCTCGGGTTACACACG	Fig. 5F
RUNX1-11g	CATCCTGCCACGCACACTGCCA	Fig. 5F
RUNX1-12g	ACGCACATCCTGCCACGCACA	Fig. 5F
VEGFA-1g	CGCTTTGTCACATTCCACCGAA	Fig. 5F
VEGFA-2g	ACTTTCGGTGGAATGTGACAA	Fig. 5E, 5F
VEGFA-4g	CACTGTCAGAAGTCGTGGCGCG	Fig. 5F
VEGFA-5g	GGTGACAGTGTGCTTCCCTTCC	Fig. 5E, 5F
VEGFA-9g	CTCTTCAAATCCTCCCTTGACC	Fig. 5E, 5F
VEGFA-11g	GCGCTTTGTCACATTCCACCGA	Fig. 5E, 5F
VEGFA-15g	GAAAGTCCCGACTTGGTGACAG	Fig. 5E, 5F
Sp-C-myc-2g	GCGCGCCCACCGCCACGCCA	Fig. 5F
Sp-C-myc-4g	AACAGCTGCCCTCCACACCG	Fig. 5F
Sp-C-myc-6g	CTATCTACACTAACATCCCA	Fig. 5F
Sp-C-myc-8g	CGCGTAGTTAATTCATGCGG	Fig. 5F
Sp-C-myc-37g	CTTTCCCCAGCCTTAGCGAG	Fig. 5F
Sp-C-myc-41g	AATACCCTTCTTTCCTCCAC	Fig. 5F
Sp-C-myc-61g	TCGCTAAGGCTGGGGAAAGG	Fig. 5F
Sp-RUNX1-1g	CTGCCACGCACACTGCCACG	Fig. 5F
Sp-RUNX1-4g	GCAACTTCACGGCTCGCCTC	Fig. 5F
Sp-RUNX1-9g	CATCCTGCCACGCACACTGC	Fig. 5F
Sp-RUNX1-10g	GGCGGCTCGGGTTACACACG	Fig. 5F
Sp-RUNX1-11g	TCCTGCCACGCACACTGCCA	Fig. 5F
Sp-RUNX1-12g	CGCACATCCTGCCACGCACA	Fig. 5F
Sp-VEGFA-1g	CTTTGTCACATTCCACCGAA	Fig. 5F
Sp-VEGFA-2g	CTTTCGGTGGAATGTGACAA	Fig. 5F
Sp-VEGFA-4g	CTGTCAGAAGTCGTGGCGCG	Fig. 5F
Sp-VEGFA-5g	TGACAGTGTGCTTCCCTTCC	Fig. 5F
Sp-VEGFA-9g	CTTCAAATCCTCCCTTGACC	Fig. 5F
Sp-VEGFA-11g	GCTTTGTCACATTCCACCGA	Fig. 5F
Sp-VEGFA-15g	AAGTCCCGACTTGGTGACAG	Fig. 5F
G-AAVS-1g	CTCCTTCCTAGTCTCCTGATATT	Fig. 6A
G-AAVS-2g	ATATCAGGAGACTAGGAAGGAGG	Fig. 6A
G-EMX1-1g	AGCATGATACATGGAATGAGGGA	Fig. 6A
G-EMX1-2g	ACTGCATAAGGGAGGAAGAACGC	Fig. 6A
T-AAVS-1g	CTCCTTCCTAGTCTCCTGATATT	Fig. 6B
T-AAVS-2g	ATATCAGGAGACTAGGAAGGAGG	Fig. 6B
T-EMX1-1g	AGCATGATACATGGAATGAGGGA	Fig. 6B
T-EMX1-2g	ACTGCATAAGGGAGGAAGAACGC	Fig. 6B
Geo sgRNA scaffold	GUCAUAGUUCCCCUGAGAAAUCAGGGUUACUAUGAUAAGGGCUUUCUGCCUAAGGCAGACUGACCCGCGGCGUUGGGGAUCGCCUGUCGCCCGCUUUUGGCGGGCAUUCCCCAUCCUUUUUUUU	Fig. 6A
Thermo sgRNA scaffold	GUCAUAGUUCCCCUGAGAUUAUCGCUGUGGUAUAAUGAAAGUUAUACCACAGCAAUGAUCUCAGGGUUACUAUGAUAAGGGCUUUCUGCCUAUAGGCAGACUGACCCGUGGCGUUGGGGAUCGCCUAUCGCCCGCUUUCUUCGGGCAUUCCCCACUCUUAGGCGUUUUUU	Fig. 6B
1.NGS-VEGFA-F	CTCTCTGCGGAGAAGATC
1.NGS-VEGFA-R	AAGTGGGGCAATGACTCT
1.NGS-RUNX1-F1	GAAAGTGCTCTGTGGTCC
1.NGS-RUNX1-R1	AGCAGCGAGACGATACTC
1.NGS-CMYC-F1	CATAACGCGCTCTCCAAGT
1.NGS-CMYC-R1	GCGTACCAGGCTGCAGG
1.NGS-CMYC-F2	TCGTTTTCCTCCTTATGC
1.NGS-CMYC-R2	AAACCGCATCCTTGTCCTG
1.NGS-CMYC-R3	GTGCGTTCTCGGTGTGGAG
1.NGS-CMYC-R3	GGGAAGGTGGGGAGGAGA
1.NGS-EMX1-F	AGACCCAAAGCAACCTAGCA
1.NGS-EMX1-R	AGAGGTGTGAAGGGCAGTGT
1.NGS-CTNNB1-F	AGGAGCGGCTTCTGGTTT
1.NGS-CTNNB1-R	CCCTGAGTTTAAGTGATGAA
1.NGS-EGFP-g17-F1	AACGGCCACAAGTTCAGC
1.NGS-EGFP-g17-R1	TGCCGTCGTCCTTGAAGA
1.NGS-EGFP-g3-F1	GCACAAGCTGGAGTACAA
1.NGS-EGFP-g3-R1	ACTGGGTGCTCAGGTAGT
1.NGS-CD123-F	GATTCTTACGTATCTCTTCG
1.NGS-CD123-R	TAGAGAGTATGATTTACCG
1.NGS-HBG-F	TTAAGCAGCAGTATCCT
1.NGS-HBG-R	GTTCCAGAAGCGAGTGTGT
1.NGS-Geo-EMX1-g2-F	TGGTTTCCTCATTGAGAAA
1.NGS-Geo-EMX1-g2-R	GCCTGGTAAGTACCAAGA
1.NGS-Geo-EMX1-g1-F	TGCATTACAGTATTGGTT
1.NGS-Geo-EMX1-g1-R	CCCTTCCCTTTATTTTCTG
1.NGS-Geo-AAVS-F	TCTCTGGCTCCATCGTAA
1.NGS-Geo-AAVS-R	GACCACCTTATATTCCCAG
human-V13-F	TGGAGAAGATGGTGAATAGAGAGAGaGAGCCTAGACTGTATAATACCCT
human-V13-R	TCTATTCACCATCTTCTCCAGATCCTTCAGCTTCAGCTGGGTCAGGGCCACCTTGCTCA
human-V41-F	AGAGGTGAAGATCACCTACAAGGATAGGAAGGAGC
human-V41-R	AGGTGATCTTCACCTCTCTGCTTGGCTTGAT
H1-F	GCAGAGGTGCCTAAGACCGGCGACAGCCTGGCCATGGCAAGGAGAGAGGCACGGAGCGC
H1-R	CCGGTCTTAGGCACCTCTGCCCTCTCAAACACGCGCACGCCCAGATCCTGGA
H2-F	GCTTCCAGAGCAACAGAAAGAACGAGGGCGAGACAGCCGA
H2-R	GCCACTGTCCGGTAGCCCTTGGTCTGCAGGGCGTGTGCAT
H3-F	GCCGAGGCCTCTACACTGATGGAGATGAAGTTTTATCACGAGGTGAGGAAGGCC
H3-R	ATCAGTGTAGAGGCCTCGGCGTTATCCTTGCCGTATGTCAGGCCGGCAA
H4-F	ATCAACCTGGGCCGCCTGAATGAGAAGGGCTACGCCGAGGTGGATCAC
H4-R	TTCAGGCGGCCCAGGTTGATCTTCTCGCCAGAATACATACAGAACTCCTGC
H5-F	GACCCGCGACGATAGCTTCAACAACAAGGTGCTGGTGAAAACCGAGC
H5-R	TGAAGCTATCGTCGCGGGTCCGCTGGTAGGGGATGATGTGATCCACCTCGG
H6-F	AGAACCGGCAGAAGGGCAATCAGACACCCTACGAGTATTTCAACG
H6-R	ATCAGCAGGTGGTTCTTCTTGGACCGAGGGAACCTGCTTG
H7-F	CCAAGTACGACAAGTTCAAGGAGATGAATGCCTTCGACGG
H7-R	TCCCTAAAGAAGGGCCATGGCTGAGGAAAGTGTGTCTTCTGG
H8-F	CGGCTGACCGGAAAGGGAAAGAAGAGGGTGGTGTGCGTG
H8-R	TTTCCCTTTCCGGTCAGCCGCAGCCAGGCCTGGATGTG
F608N P610K-F	GAATGAGAAGGGCTACGCCGAGGTGGATCA
F608N P610K-R	CGGCGTAGCCCTTCTCATTCAGCCGTGTCACGTCCAGCT
P497R-F	GCTGCCACGGCTGGGAGAGGGAGAGGTGAC
P497R-R	CCTCTCCCAGCCGTGGCAGCAGTCTCTGCTTC
E82R-F	ACTGCTGAGACAGCACGGCATCCTGTCC
E82R-R	TGCCGTGCTGTCTCAGCAGTCTCTTCACCCTCC
G1087S-F	TTTCGCATCTGCAGACATCTCTGGAGCCAC
G1087S-R	AGATGTCTGCAGATGCGAAATACATCAGCCTCAGTC
T504R-F	GAGAGGTGAGAAACCCAGTGGTGAGACGG
T504R-R	CACTGGGTTTCTCACCTCTCCCTCTCCCAGc
K48W-R	GGCGCCGGTCCAGCTATCCTCGGCCTTGTCA
K48W-F	AGGATAGCtgGACCGGCGCCTCCCTGGCC
K48Y-F	GGATAGCTACACCGGCGCCTCCCTGGCC
K48Y-R	AGGCGCCGGTGTAGCTATCCTCGGCCTTGTCA
P56A-F	GGCCCTGGCCAGGAGAGAGGCACGGAGC
P56A-R	CCTCTCTCCTGGCCAGGGCCAGGGAGGCGC
Q83R-F	TGCTGAGAAGGCACGGCATCCTGTCCA
Q83R-R	GATGCCGTGCCTTCTCAGCAGTCTCTTCACCCT
D259R-F	AGGAGGCAGGTCCCCATACGGACACGG
D259R-R	CGTATGGGGACCTGCCTCCTGGTCCATCGTC
N477R-F	GGCCTGCagaCTGGCCGGCTACCAGTt
N477R-R	AGCCGGCCAGtctGCAGGCCACATCATAggaG
L544R-F	CTAAGAACAGGGACGAGCGCAGGAAGAT
L544R-R	GCGCTCGTCCCTGTTCTTAGACAGCTCGCGG
N557R-F	GAAGGAGaggCAGAAGAACAatGAGCAGATCAAGGA
N557R-R	TGTTCTTCTGcctCTCCTTCTGGGCCTTCTCG
L607R-F	GACACGGAGAAATGAGAAGGGCTACGCCG
L607R-R	CCTTCTCATTTCTCCGTGTCACGTCCAGCTTC
V615R-F	CGCCGAGAGAGATCACATCATCCCCTACGGC
V615R-R	TGATGTGATCTCTCTCGGCGTAGCCCTTCTC
G622R-F	CCCCTACAGAATCTCCTTCGACGATTCTTATGACA
G622R-R	CGAAGGAGATTCTGTAGGGGATGATGTGATC
G622S-I623R-F	CCCCTACTCCAGATCCTTCGACGATTCTTATGACAACAA
G622S-I623R-R	CGAAGGATCTGGAGTAGGGGATGATGTGATC
N198R-F	CGTGAGCAGGGTGCGCAATAAGGCAGGAG
N198R-R	TATTGCGCACCCTGCTCACGTAGCCGTGC
E82X-F	GGAGGGTGAAGAGACTGCTGNNNCAGCACGGCATCCTGTCC
E82X-R	CAGCAGTCTCTTCACCCTCC
L544X-F	CCGCGAGCTGTCTAAGAACNNNGACGAGCGCAGGAAGATCG
L544X-R	GTTCTTAGACAGCTCGCGG
bac-H8-F	CGATTGACGGGTAAGGGAAAGAAGCGTGTGGTTTGTGTCAATG
bac-H8-R	TTTCCCTTACCCGTCAATCGCAACCATGCCTGAATGTGATTCATC
bac-V13-F	TCAAGGATCTGGAGAAGATGGTTAACCGAGAACGAGAACCTAGATTGTACAACACTCTG
bac-V13-R	CATCTTCTCCAGATCCTTGAGCTTGAGCTGGGTAAGAGCCACCTTTGAAACC
bac-D1068K-F	GGAAGTGAAGATAACTTATAAGGACAGGAAGGAACC
bac-D1068K-R	TATAAGTTATCTTCACTTCCCTACTAGGTTTAATCATC
sgRNA for SASA analysis	CAUACACUCUACCCCAACGAAUAAGUCAUAGUUCCCUCAGAAACGAGGUUGCUAUGAUAAGGCCGAGCAACAGGCUCGUGCCGCAAAGCACUGACCCCAAUGGGUCAUCUACUUUUU
DNA substrate TS for SASA analysis	CTGTATGGTACTTATTCGTTGGGGTAGAGTGTATG
DNA substrate NTS for SASA analysis	CATACACTCTACCCCAACGAATAAGTACCATACAG
AtCas9-Z7-ABE8e DNA sequence	atggattacaaagacgatgacgataagatggccccagcagccaagagggtgaagctggatccagcagccaagagggtgaagctggatggtatccacggagtcccagcagcctctgaagtagagttctctcacgagtattggatgcgccacgcactgacactggctaagcgggcaagggacgaacgagaagtcccagtcggggctgtcctcgtcttgaataatagagttattggggaggggtggaaccgagctattggactgcatgacccaactgcacacgctgaaattatggccttgagacagggcggtctcgtaatgcagaattatagattgatagatgctactttgtatgtgactttcgagccatgcgtcatgtgtgccggggcaatgatccacagc…
AtCas9-Z7-CBE DNA sequence	atggactataaggaccacgacggagactacaaggatcatgatattgattacaaagacgatgacgataagatggccccagcagccaagagggtgaagctggatccagcagccaagagggtgaagctggatGGTATCCACGGAGTCCCAGCAGCCatgagctcagagactggcccagtggctgtggaccccacattgagacggcggatcgagccccatgagtttgaggtattcttcgatccgagagagctccgcaaggagacctgcctgctttacgaaattaattgggggggccggcactccatttggcgacatacatcacagaacactaacaagcacgtcgaagtcaacttcatcgagaagttcacgacagaaagatatttctgtccgaacacaaggtgc…
AtCas9-Z7-Nuclease DNA sequence	ATGGCCTACAGACTGGGCCTGGACATCGGCATCACCTCCGTGGGATGGGCAGTGGTGGCCCTGGAGAAGGACGAGTCTGGCCTGAAGCCCGTGCGGATCCAGGATCTGGGCGTGCGCATCTTTGACAAGGCCGAGGATAGCAAGACCGGCGCCTCCCTGGCCCTGCCTAGGAGAGAGGCACGGAGCGCCCGGCGCAGGACAAGACGGCGCAGGCACAGGCTGTGGAGGGTGAAGAGACTGCTGGAGCAGCACGGCATCCTGTCCATGGAGCAGATCGAGGCCCTGTACGCACAGCGCACCAGCTCCCCAGACGTGTATGCACTGAGGGTGGCAGGACTGGATAGGTGCCTGATCGCCGAGGAGATCGCCAGGGTGCTGATCCACATCGCCCACAGACGG…
pCE2 C-myc-41g	gttctttcctgcgttatcccctgattctgtggataaccgtattaccgcctttgagtgagctgataccgctcgccgcagccgaacgaccgagcgcagcgagtcagtgagcgaggaagcggaagagcgcccaatacgcaaaccgcctctccccgcgcgttggccgattcattaatgcagctggcacgacaggtttcccgactggaaagcgggcagtgagcgcaacgcaattaatgtgagttagctcactcattaggcaccccaggctttacactttatgcttccggctcgtatgttgtgtggaattgtgagcggataacaatttcacacaggaaacagctatgaccatgattacgccaagctcagaattaaccctcactaaaggtactagtcctgcaggtt…
PET28a-AtCas9-WT-His tag DNA sequence	ATGGCATATCGACTGGGATTGGATATTGGCATTACATCCGTAGGGTGGGCCGTTGTGGCACTTGAGAAGGATGAAAGCGGATTAAAACCCGTTCGCATTCAAGATCTTGGTGTTCGCATTTTTGATAAGGCTGAAGACAGTAAGACGGGGGCATCTTTGGCTCTTCCCCGCCGTGAGGCGCGCAGTGCACGGCGTCGCACGCGCCGTCGTCGCCATCGGCTTTGGCGCGTAAAGCGTTTGTTGGAACAGCACGGGATTCTTTCGATGGAACAAATTGAAGCGCTTTATGCGCAACGAACGTCATCTCCTGATGTGTATGCTCTGCGTGTGGCTGGGCTCGATAGATGTCTCATCGCAGAGGAAATCGCGAGAGTGCTTATTCATATTGCGCATCGTCGC…
PET28a-AtCas9-Z7-His tag DNA sequence	atgGCATATCGACTGGGATTGGATATTGGCATTACATCCGTAGGGTGGGCCGTTGTGGCACTTGAGAAGGATGAAAGCGGATTAAAACCCGTTCGCATTCAAGATCTTGGTGTTCGCATTTTTGATAAGGCTGAAGACAGTAAGACGGGGGCATCTTTGGCTCTTCCCCGCCGTGAGGCGCGCAGTGCACGGCGTCGCACGCGCCGTCGTCGCCATCGGCTTTGGCGCGTAAAGCGTTTGTTGGAACAGCACGGGATTCTTTCGATGGAACAAATTGAAGCGCTTTATGCGCAACGAACGTCATCTCCTGATGTGTATGCTCTGCGTGTGGCTGGGCTCGATAGATGTCTCATCGCAGAGGAAATCGCGAGAGTGCTTATTCATATTGCGCATCGTCGC…
AtCas9-WT protien sequence	MAYRLGLDIGITSVGWAVVALEKDESGLKPVRIQDLGVRIFDKAEDSKTGASLALPRREARSARRRTRRRRHRLWRVKRLLEQHGILSMEQIEALYAQRTSSPDVYALRVAGLDRCLIAEEIARVLIHIAHRRGFQSNRKSEIKDSDAGKLLKAVQENENLMQSKGYRTVAEMLVSEATKTDAEGKLVHGKKHGYVSNVRNKAGEYRHTVSRQAIVDEVRKIFAAQRALGNDVMSEELEDSYLKILCSQRNFDDGPGGDSPYGHGSVSPDGVRQSIYERMVGSCTFETGEKRAPRSSYSFERFQLLTKVVNLRIYRQQEDGGRYPCELTQTERARVIDCAYEQTKITYGKLRKLLDMKDTESFAGLTYGLNRSRNKTEDTVFVEMKFYHEVRKALQRAG…
AtCas9-Z7 protien sequence	MAYRLGLDIGITSVGWAVVALEKDESGLKPVRIQDLGVRIFDKAEDSKTGASLALPRREARSARRRTRRRRHRLWRVKRLLEQHGILSMEQIEALYAQRTSSPDVYALRVAGLDRCLIAEEIARVLIHIAHRRGFQSNRKSEIKDSDAGKLLKAVQENENLMQSKGYRTVAEMLVSEATKTDAEGKLVHGKKHGYVSNVRNKAGEYRHTVSRQAIVDEVRKIFAAQRALGNDVMSEELEDSYLKILCSQRNFDDGPGGDSPYGHGSVSPDGVRQSIYERMVGSCTFETGEKRAPRSSYSFERFQLLTKVVNLRIYRQQEDGGRYPCELTQTERARVIDCAYEQTKITYGKLRKLLDMKDTESFAGLTYGLNRSRNKTEDTVFVEMKFYHEVRKALQRAG…
GeoCas9(D8A) DNA sequence	ATGAGATACAAGATCGGCCTGGCCATCGGCATCACATCTGTGGGATGGGCCGTGATGAACCTGGACATCCCCAGAATCGAGGACCTGGGCGTGCGGATTTTCGACCGTGCAGAGAACCCTCAGACCGGCGAGAGCCTGGCCCTGCCTAGAAGACTCGCCCGATCCGCCCGTAGAAGACTCCGGCGGAGAAAGCACAGACTGGAGAGAATCAGAAGACTGGTGATCCGCGAAGGCATCCTGACCAAGGAAGAACTGGACAAGCTGTTTGAGGAAAAACACGAGATCGACGTGTGGCAACTGAGAGTCGAGGCCCTGGACCGGAAGCTGAACAACGATGAGCTGGCCAGAGTACTGCTTCACCTGGCCAAGCGGAGAGGCTTTAAAAGCAACAGAAAAAGC…
ThermoCas9(D8A) DNA sequence	ATGAAGTACAAAATCGGCCTGGCCATCGGCATCACCAGCATCGGCTGGGCCGTGATCAACCTGGATATTCCCAGAATCGAGGACCTGGGCGTGCGGATCTTTGACAGAGCCGAGAACCCTAAGACAGGCGAGAGCCTGGCCCTGCCAAGACGGCTGGCCAGATCTGCCCGGCGGAGACTACGGCGGCGCAAGCACCGGCTGGAACGGATCCGGCGGCTGTTTGTGCGGGAAGGAATCCTGACCAAGGAAGAGCTGAACAAGCTGTTCGAGAAAAAACACGAGATCGACGTGTGGCAGCTGAGAGTGGAAGCCCTGGACAGAAAACTGAACAACGATGAACTGGCAAGAATCCTGCTGCACCTGGCCAAGAGGAGAGGCTTCAGAAGCAACCGAAAAAGC…

## Sheet: SASA
Table S2. The SASA of AtCas9 and nucleic acids individually and subtracted the SASA of the bound complex.
Name	Complex (Å2)	Protein (Å2)	Nucleic acids (Å2)	The interaction area (Å2)
WT	70663.5	64220.3	26718.6	20275.4
V63	70530.2	64559.6		20748
VZH22	71798.6	65655.4		20575.4
E29	71446.4	65449.9		20722.1
E52	71777.9	65662.2		20602.9
E61	71399.5	65453.8		20772.9
E83	67401.8	62178.9		21495.7
E78	71327.7	65588.4		20979.3
E91	67499.7	62284.6		21503.5
E5116	67529	62282.9		21472.6
E535	67962.7	62830		21585.9
